# Supplementary material for: Lipopolysaccharide inhibits myogenic differentiation of C2C12 myoblasts through the Toll-like receptor 4-nuclear factor-κB signaling pathway and myoblast-derived tumor necrosis factor-α
Source: PLoS One. 2017 Jul 24;12(7):e0182040. doi: 10.1371/journal.pone.0182040 (PMC5524356; doi:10.1371/journal.pone.0182040)
Supplement: S1 Data — (XLSX) [file pone.0182040.s001.xlsx]

## Sheet: Fig 1.
Fig 1B. Real-time quantitative RT-PCR data for TLR4 mRNA levels
TLR4 mRNA levels were normalized to CK2 mRNA levels and are expressed relative to
the ratio in cells cultured in DM for 2 h.
	Time in DM (h)
Experiment No.	2	48	92	144
1	1	0.900332	0.518115	1.47599
2	1	0.446192	1.43234	0.903
3	1	0.841919	0.512747	0.97449
4	1	0.951085	0.565915
Mean	1	0.784882	0.75728	0.894861
SEM	0	0.115078	0.225338	0.296563
Fig 1C. Real-time quantitative RT-PCR data for TLR4 mRNA isolated from
C2C12 cells treated with LPS for 144 h
TLR4 mRNA levels were normalized to CK2 mRNA levels and are expressed relative to
the ratio in untreated control cells.
	LPS (μg/mL)
Experiment No.	0	0.1	1
1	1	0.876083	1.04933
2	1	2.30269	2.00715
3	1	1.06972	0.890771
Mean	1	1.41616	1.31575
SEM	0	0.446772	0.348718

## Sheet: Fig 2.
Fig 2B. Myogenic index (%) in response to LPS treatment									Fig 2C. Frequency distribution table
Each row corresponds to an independent experiment, each evaluating
5 randomly selected fields per treatment group.
	LPS (μg/mL)									Frequency (%)
Experiment No.	0	0.1	1						Myotube width (μm)	LPS (μg/mL)
1	19.1966	10.7898	6.68524							0	0.1	1
2	27.0389	11.8083	10.8486						0-3	0	0	0
3	11.0706	10.7925	6.66667						4-6	0	0.571429	0
4	44.4702	28.6385	19.6021						7-9	1.68919	2.28571	6.18557
5	18.0695	8.65835	4.93305						10-12	9.12162	8	23.1959
6	36.1551	7.00422	18.2857						13-15	18.9189	20.5714	34.5361
7	26.9456	9.64052	4.59307						16-18	20.9459	26.8571	22.1649
8	18.5811	9.30576	3.49544						19-21	12.1622	17.1429	7.73196
9	15.2188	1.3308	2.87918						22-24	12.1622	10.2857	4.12371
10	16.2456	0	3.55205						25-27	8.44595	5.14286	1.54639
11	12.3123								28-30	6.08108	3.42857	0
12	12.4406								31-33	6.08108	2.85714	0
Mean	21.4787	9.79687	8.15411						34-36	2.02703	0	0.515464
SEM	2.978	2.44505	1.94107						37-39	0.675676	2.28571	0
									40-42	0.675676	0	0
									43-45	0.337838	0.571429	0
Fig 2C and 2D. Myotube width (μm) in response to LPS treatment									46-49	0.337838	0	0
Each row corresponds to one myotube per treatment group.									50-53	0.337838	0	0
	LPS (μg/mL)
Cell No.	0	0.1	1						Fig 2F. Western blot data for MyHC II expression in cells treated with LPS
1	23.52	12.32	10.92
2	19.88	9.24	7.56						MyHC II levels were normalized to β-tubulin levels and are expressed relative
3	14.28	8.4	8.4						to the levels in untreated control cells.
4	28	17.36	10.08							LPS (μg/mL)
5	35.28	12.88	13.44						Experiment No.	0	0.1	1
6	33.88	10.64	8.4						1	1	0.51952	0.0435052
7	29.12	18.48	12.6						2	1	0.618352	0.0033206
8	17.36	17.64	11.76						3	1	0.417305	0.0179221
9	18.2	12.6	14.84						4	1	0.31388	0.030352
10	26.04	9.52	15.96						5	1	1.12746	0.338814
11	19.88	12.32	8.68						6	1	0.131491	0.356122
12	21.84	8.96	8.4						7	1	0.146529	0.0248362
13	22.68	15.96	12.04						8	1	0.380156	0.0413776
14	21.28	14.84	8.96						9	1	0.490374	0.0880482
15	17.36	8.12	10.08						10	1	1.33305	0.0780248
16	17.92	19.88	13.44						11	1	0.713122	0.810792
17	19.6	19.04	10.08						12	1	1.40881	0.0722762
18	32.2	12.88	17.64						13	1	0.224045	0.0500582
19	23.52	7.56	12.6						14	1	0.0691041
20	20.16	15.12	11.48						Mean	1	0.5638	0.150419
21	19.04	13.44	11.76						SEM	0	0.117083	0.0636451
22	17.08	4.2	11.2
23	17.64	14.28	11.2
24	12.6	12.6	9.8
25	11.48	8.96	10.64
26	36.96	10.08	10.36
27	24.08	13.72	10.08
28	22.68	10.64	6.72
29	23.24	14	8.68
30	26.04	10.36	7
31	15.12	11.76	7
32	17.08	10.36	9.24
33	13.72	9.8	12.6
34	24.36	12.04	8.4
35	12.88	11.76	5.88
36	16.8	20.72	10.08
37	12.6	13.72	9.52
38	13.44	10.08	6.72
39	15.4	25.48	7.56
40	14.28	16.24	12.6
41	12.6	23.52	13.44
42	14.28	21	5.6
43	15.96	21.84	5.88
44	21.28	23.52	8.4
45	24.64	25.76	10.36
46	21.84	23.52	9.52
47	19.04	27.44	10.92
48	21.28	20.72	8.96
49	9.24	24.36	5.88
50	10.08	15.12	11.76
51	31.36	19.04	11.48
52	17.08	34.72	5.88
53	21	16.8	10.92
54	12.6	15.68	9.24
55	18.2	12.04	7.56
56	13.44	14.56	8.96
57	8.68	12.88	11.76
58	24.36	8.4	7.84
59	15.68	8.96	8.4
60	31.08	12.6	6.72
61	32.76	15.96	4.48
62	8.4	17.64	6.16
63	11.76	27.44	9.52
64	11.76	11.76	9.24
65	18.48	29.68	9.24
66	21	33.6	5.88
67	20.16	18.48	16.8
68	52.64	12.32	10.92
69	25.48	24.64	13.72
70	11.2	19.04	5.04
71	13.44	14	3.64
72	12.6	15.12	5.88
73	25.48	18.76	8.68
74	13.72	10.36	10.36
75	13.72	18.2	5.04
76	25.76	14	19.04
77	30.52	15.4	16.24
78	11.76	18.76	12.32
79	20.16	14	17.08
80	18.76	22.68	13.44
81	12.32	20.16	7.84
82	11.48	29.68	14.56
83	25.2	17.92	8.4
84	23.52	10.64	12.04
85	12.6	10.08	11.76
86	13.72	16.24	14.56
87	37.8	27.72	21
88	27.44	26.6	10.64
89	31.36	12.32	9.24
90	10.08	19.88	8.4
91	14	15.4	13.72
92	28	13.16	8.96
93	22.4	14.56	20.72
94	15.68	12.04	13.44
95	15.68	13.44	14.84
96	11.2	35.84	11.2
97	14.56	12.6	12.88
98	17.92	14.56	15.96
99	16.24	16.52	10.64
100	14.28	34.44	14
101	23.52	19.04	10.64
102	17.92	21.84	14
103	19.04	19.32	15.68
104	29.96	11.48	14.56
105	23.24	13.72	22.4
106	14.84	10.92	10.64
107	28.84	12.6	20.16
108	24.36	13.72	8.4
109	23.52	12.04	11.2
110	25.2	8.96	16.8
111	19.6	9.24	17.08
112	31.08	7.84	15.4
113	27.44	14.84	8.12
114	14	15.4	12.6
115	10.64	20.72	14.84
116	11.2	17.08	12.6
117	28	39.2	9.24
118	13.44	17.64	14
119	14.84	25.2	9.52
120	12.88	16.8	8.4
121	16.52	17.92	10.36
122	21.84	16.24	8.68
123	16.8	14	5.04
124	19.6	16.8	11.48
125	25.2	12.88	10.08
126	14	13.72	8.4
127	21.56	9.24	6.44
128	16.52	18.76	19.04
129	15.68	13.44	13.44
130	16.24	15.68	11.76
131	16.24	15.12	7.56
132	12.32	22.4	10.08
133	28	15.96	7.84
134	26.88	12.88	9.52
135	15.12	9.52	8.4
136	19.6	15.68	9.52
137	10.64	2.8	18.48
138	21.84	10.92	19.04
139	40.32	8.12	22.12
140	31.64	10.64	18.76
141	16.8	13.72	14
142	8.68	6.16	12.88
143	22.4	14.28	14
144	20.72	12.88	8.4
145	20.16	9.24	12.88
146	24.64	12.88	31.92
147	15.4	12.6	13.44
148	13.44	10.64	14
149	9.52	14	14.84
150	13.44	14	16.8
151	14	11.76	9.8
152	17.36	6.72	12.88
153	23.52	11.2	12.32
154	22.4	16.52	11.2
155	18.2	10.08	18.2
156	26.88	10.64	15.4
157	33.6	14	10.64
158	24.64	8.96	9.8
159	15.4	9.24	8.4
160	24.64	3.92	10.36
161	18.48	10.64	9.8
162	21.84	9.52	11.76
163	17.92	15.4	11.2
164	9.52	9.52	10.08
165	15.12	19.04	10.08
166	25.76	10.08	8.96
167	14.84	21	9.52
168	28.84	15.68	7.84
169	25.48	5.6	10.36
170	13.72	10.92	8.68
171	22.96	11.76	12.32
172	17.92	11.76	12.88
173	17.92	12.88	12.88
174	10.64	8.96	11.76
175	15.4	5.6	13.16
176	15.4		8.12
177	11.76		15.68
178	15.12		10.36
179	12.32		6.16
180	12.04		9.52
181	20.16		16.8
182	31.36		8.68
183	11.48		11.2
184	20.72		6.16
185	10.64		12.32
186	32.2		12.6
187	30.24		13.44
188	30.24		11.76
189	27.72		10.64
190	27.44		10.08
191	16.24		7.84
192	20.16		11.76
193	20.44		15.96
194	18.48		11.76
195	35.56
196	22.96
197	21.28
198	16.8
199	19.88
200	15.68
201	11.76
202	15.68
203	16.24
204	14
205	11.76
206	7
207	14.56
208	12.32
209	12.32
210	20.72
211	27.44
212	13.16
213	12.88
214	16.8
215	17.08
216	21.28
217	20.16
218	10.64
219	15.4
220	13.16
221	18.76
222	18.48
223	12.88
224	7.56
225	9.52
226	15.12
227	14.84
228	14
229	14
230	14
231	16.8
232	11.2
233	11.2
234	9.52
235	21
236	17.92
237	17.36
238	17.36
239	14.56
240	14.56
241	12.88
242	14.56
243	14
244	19.88
245	23.52
246	17.92
247	16.8
248	19.88
249	17.36
250	17.64
251	25.48
252	11.48
253	12.32
254	14.56
255	17.36
256	17.64
257	18.2
258	24.92
259	23.8
260	34.16
261	30.24
262	27.44
263	42.28
264	30.52
265	20.16
266	30.8
267	15.68
268	45.36
269	30.52
270	29.12
271	39.76
272	22.96
273	29.96
274	19.6
275	16.8
276	16.8
277	21.28
278	17.92
279	16.24
280	17.36
281	20.16
282	21.84
283	17.36
284	14
285	27.72
286	21.28
287	22.68
288	26.32
289	25.2
290	32.76
291	30.24
292	35
293	28.84
294	24.36
295	12.32
296	17.92
Mean	19.7	15.1	11.3
SEM	0.42	0.47	0.28

## Sheet: Fig 3.
Fig 3B. Western blot data for myogenin expression in cells treated with LPS
Myogenin expression levels were normalized to β-tubulin levels and are expressed
relative to the levels in untreated control cells.
	LPS (μg/mL)
Experiment No.	0	0.1	1
1	1	0.0549417	0.10684
2	1	0.0898641	0.0341347
3	1	0.163399	0.0743608
4	1	0.120736	0.0391236
5	1	0.220289	0.177697
6	1	0.179077	0.0674459
7	1	0.156604	0.0866841
Mean	1	0.140702	0.0837552
SEM	0	0.0212203	0.0183712
Fig 3C. Western blot data for MyoD expression in cells treated with LPS
MyoD expression levels were normalized to β-tubulin levels and are expressed
relative to the levels in untreated control cells.
	LPS (μg/mL)
Experiment No.	0	0.1	1
1	1	0.310976	0.293251
2	1	0.283368	0.36733
3	1	0.250379	0.272129
4	1	0.926776	0.543633
5	1	0.829702	0.400079
6	1	0.893783	0.401173
Mean	1	0.582497	0.379599
SEM	0	0.135406	0.0395594
Fig 3E. Western blot data for myostatin expression in cells treated with LPS
Myostatin expression levels were normalized to β-tubulin levels and are expressed relative to
the levels in cells treated with LPS 1.0 μg/mL.
	LPS (μg/mL)
	0	0.1	1
Experiment No.
1	0.0496011	0.693188	1
2	0.0955236	0.57821	1
3	0.552834	0.0520639	1
4	1.11595	0.642541	1
5	0.838487	0.784783	1
6	0.297779	0.792892	1
7	0.406779	0.404361	1
8	0.13219	0.548507	1
9	0.112307	0.28164	1
10	0.0106787	0.386121	1
11	0.407412	1.36442	1
12	0.0943927	1.2953	1
13	0.712945	0.222487	1
14	0.127779	1.12995	1
Mean	0.353904	0.655462	1
SEM	0.0906627	0.105317	0
Fig 3F. NF-κB activity in response cells treated with LPS
NF-κB activity was measured by ELISA and is expressed relative
to the activity in untreated control cells.
	LPS (μg/mL)
Experiment No.	0	0.1	1
1	1	2.95	5.65
2	1	1	3.40741
3	1	2.77778	6.22222
4	1	1.32979	1.89362
5	1	2	3.7013
Mean	1	2.01151	4.17491
SEM	0	0.384445	0.786926

## Sheet: Fig 4.
Fig 4B. LPS-induced inhibition of myogenin expression is reversible.
Myogenin expression levels were normalized to β-tubulin levels and are expressed relative
to the levels in untreated control cells cultured in DM for 48 h.
	48 h		72 h			96 h
LPS 1 (μg/mL)	-	+	-	+	+	-	+	+
Wash	-	-	-	+	-	-	+	-
Experiment No.
1	1	0.135022	2.97413	1.01202	0.484495	2.6232	1.17783	0.132281
2	1	0.167952	1.9564	1.17332	0.360761	2.74617	2.05147	0.465362
3	1	0.16904	2.1097	1.05843	0.553181	6.54466	1.86876	0.293061
4	1	0.16545	1.15523	0.428169	0.146164	1.1072	1.30517	0.175289
5	1	0.157338	2.34674	1.08126	0.466145	3.97135	1.69935	0.296901
Mean	1	0.159366	2.04887	0.917984	0.38615	3.25531	1.60081	0.266498
SEM	0	0.00516517	0.240895	0.108918	0.0580636	0.742074	0.135314	0.0473835

## Sheet: Fig 5.
Fig 5B. Myogenic index (%) in response to LPS and TAK-242 treatment								Fig 5C. Frequency distribution table
Each row corresponds to one independent experiment, each evaluating
5 randomly selected fields per treatment group.
LPS (μg/mL)	0	1	1						Frequency (%)
TAK-242 (μM)	0	0	1					LPS (μg/mL)	0	1	1
Experiment No.								TAK-242 (μM)	0	0	1
1	11.0706	6.66667	10.9387					Distribution of myotube width (μm)
2	44.4702	19.6021	27.2605					0-3	0	0	0
3	18.0695	4.93305	10.9652					4-6	0	0	0
4	36.1551	18.2857	20.8333					7-9	1.68919	6.18557	0.5
5	26.9456	4.59307	11.2888					10-12	9.12162	23.1959	6
6	18.5811	3.49544	5.79592					13-15	18.9189	34.5361	17
7	15.2188	2.87918	14.2857					16-18	20.9459	22.1649	23.5
8	16.2456	3.55205	16.3662					19-21	12.1622	7.73196	20
9	12.3123	1.3308	7.19323					22-24	12.1622	4.12371	12
10	12.4406	0	6.82393					25-27	8.44595	1.54639	9.5
Mean	21.1509	6.5338	13.1751					28-30	6.08108	0	7
SEM	3.54878	2.15116	2.14082					31-33	6.08108	0	3
								34-36	2.02703	0.515464	0.5
Fig 5C and 5D. Myotube width (μm) in response to LPS and TAK-242 treatment								37-39	0.675676	0	1
Each row corresponds to one myotube per treatment group.								40-42	0.675676	0	0
								43-45	0.337838	0	0
								46-49	0.337838	0	0
LPS (μg/mL)	0	1	1					50-53	0	0	0
TAK-242 (μM)	0	0	1
Cell No.								Fig 5F. Western blot data for MyHC II expression in cells treated with LPS
1	23.52	10.92	12.6
2	19.88	7.56	13.44					MyHC II levels were normalized to β-tubulin levels and are expressed relative
3	14.28	8.4	15.12					to the levels in untreated control cells.
4	28	10.08	11.76					LPS (μg/mL)	0	1	1
5	35.28	13.44	5.04					TAK-242 (μM)	0	0	1
6	33.88	8.4	12.6					Experiment No.
7	29.12	12.6	13.72					1	1	0.0435052	0.0989495
8	17.36	11.76	21.84					2	1	0.0033206	0.305574
9	18.2	14.84	14.28					3	1	0.0179221	0.0970928
10	26.04	15.96	15.68					4	1	0.030352	0.276519
11	19.88	8.68	13.72					5	1	0.338814	0.415479
12	21.84	8.4	10.36					6	1	0.356122	0.737045
13	22.68	12.04	18.76					7	1	0.0248362	0.0665816
14	21.28	8.96	8.4					8	1	0.0413776	0.235145
15	17.36	10.08	9.24					9	1	0.0880482	0.413698
16	17.92	13.44	15.12					10	1	0.0780248	0.684724
17	19.6	10.08	18.48					11	1	0.810792	1.08495
18	32.2	17.64	13.44					12	1	0.0722762	0.110077
19	23.52	12.6	18.48					13	1	0.0500582
20	20.16	11.48	15.12					Mean	1	0.150419	0.377153
21	19.04	11.76	11.76					SEM	0	0.0636451	0.0907432
22	17.08	11.2	9.24
23	17.64	11.2	8.4
24	12.6	9.8	17.92
25	11.48	10.64	24.36
26	36.96	10.36	14.84
27	24.08	10.08	11.76
28	22.68	6.72	9.8
29	23.24	8.68	17.64
30	26.04	7	11.76
31	15.12	7	16.8
32	17.08	9.24	12.88
33	13.72	12.6	9.24
34	24.36	8.4	7
35	12.88	5.88	11.48
36	16.8	10.08	10.92
37	12.6	9.52	16.24
38	13.44	6.72	21
39	15.4	7.56	16.24
40	14.28	12.6	13.72
41	12.6	13.44	12.88
42	14.28	5.6	19.04
43	15.96	5.88	26.04
44	21.28	8.4	16.8
45	24.64	10.36	9.24
46	21.84	9.52	15.4
47	19.04	10.92	20.72
48	21.28	8.96	10.36
49	9.24	5.88	7.56
50	10.08	11.76	22.68
51	31.36	11.48	17.36
52	17.08	5.88	11.76
53	21	10.92	9.52
54	12.6	9.24	14.56
55	18.2	7.56	25.76
56	13.44	8.96	24.08
57	8.68	11.76	13.16
58	24.36	7.84	13.44
59	15.68	8.4	17.92
60	31.08	6.72	9.24
61	32.76	4.48	19.32
62	8.4	6.16	12.04
63	11.76	9.52	9.52
64	11.76	9.24	15.12
65	18.48	9.24	9.52
66	21	5.88	21.56
67	20.16	16.8	15.4
68	52.64	10.92	9.52
69	25.48	13.72	11.48
70	11.2	5.04	8.68
71	13.44	3.64	13.44
72	12.6	5.88	20.44
73	25.48	8.68	26.32
74	13.72	10.36	27.16
75	13.72	5.04	24.64
76	25.76	19.04	12.88
77	30.52	16.24	28.84
78	11.76	12.32	15.68
79	20.16	17.08	16.8
80	18.76	13.44	16.24
81	12.32	7.84	17.36
82	11.48	14.56	18.48
83	25.2	8.4	16.24
84	23.52	12.04	17.36
85	12.6	11.76	24.36
86	13.72	14.56	25.48
87	37.8	21	13.72
88	27.44	10.64	12.88
89	31.36	9.24	24.92
90	10.08	8.4	12.88
91	14	13.72	19.04
92	28	8.96	11.48
93	22.4	20.72	15.12
94	15.68	13.44	18.2
95	15.68	14.84	23.24
96	11.2	11.2	19.6
97	14.56	12.88	30.24
98	17.92	15.96	10.36
99	16.24	10.64	12.32
100	14.28	14	22.96
101	23.52	10.64	14.84
102	17.92	14	15.12
103	19.04	15.68	21.28
104	29.96	14.56	10.36
105	23.24	22.4	8.96
106	14.84	10.64	17.08
107	28.84	20.16	15.12
108	24.36	8.4	10.08
109	23.52	11.2	7.84
110	25.2	16.8	19.88
111	19.6	17.08	14
112	31.08	15.4	15.68
113	27.44	8.12	11.2
114	14	12.6	14.56
115	10.64	14.84	12.88
116	11.2	12.6	14.56
117	28	9.24	8.68
118	13.44	14	11.76
119	14.84	9.52	18.48
120	12.88	8.4	21.56
121	16.52	10.36	21.84
122	21.84	8.68	22.4
123	16.8	5.04	23.52
124	19.6	11.48	14
125	25.2	10.08	29.68
126	14	8.4	21
127	21.56	6.44	18.48
128	16.52	19.04	16.24
129	15.68	13.44	27.72
130	16.24	11.76	20.72
131	16.24	7.56	15.4
132	12.32	10.08	11.2
133	28	7.84	14
134	26.88	9.52	15.68
135	15.12	8.4	15.12
136	19.6	9.52	16.8
137	10.64	18.48	19.6
138	21.84	19.04	11.76
139	40.32	22.12	12.04
140	31.64	18.76	21.84
141	16.8	14	10.08
142	8.68	12.88	7.28
143	22.4	14	10.64
144	20.72	8.4	13.44
145	20.16	12.88	14.56
146	24.64	31.92	18.76
147	15.4	13.44	14
148	13.44	14	19.04
149	9.52	14.84	13.16
150	13.44	16.8	12.88
151	14	9.8	10.36
152	17.36	12.88	8.96
153	23.52	12.32	15.68
154	22.4	11.2	13.44
155	18.2	18.2	11.48
156	26.88	15.4	15.68
157	33.6	10.64	7
158	24.64	9.8	7.28
159	15.4	8.4	14.56
160	24.64	10.36	12.32
161	18.48	9.8	12.32
162	21.84	11.76	12.88
163	17.92	11.2	12.88
164	9.52	10.08	28.84
165	15.12	10.08	14.56
166	25.76	8.96	10.64
167	14.84	9.52	14
168	28.84	7.84	14.84
169	25.48	10.36	13.16
170	13.72	8.68	12.88
171	22.96	12.32	15.96
172	17.92	12.88	14.84
173	17.92	12.88	16.52
174	10.64	11.76	11.76
175	15.4	13.16	34.72
176	15.4	8.12	28
177	11.76	15.68	23.24
178	15.12	10.36	19.6
179	12.32	6.16	18.48
180	12.04	9.52	22.4
181	20.16	16.8	26.6
182	31.36	8.68	35.28
183	11.48	11.2	19.6
184	20.72	6.16	17.36
185	10.64	12.32	14
186	32.2	12.6	15.12
187	30.24	13.44	17.92
188	30.24	11.76	26.88
189	27.72	10.64	16.24
190	27.44	10.08	21.56
191	16.24	7.84	20.16
192	20.16	11.76	22.12
193	20.44	15.96	19.6
194	18.48	11.76	21.84
195	35.56		26.32
196	22.96		25.2
197	21.28		19.88
198	16.8		16.8
199	19.88		24.08
200	15.68		22.96
201	11.76
202	15.68
203	16.24
204	14
205	11.76
206	7
207	14.56
208	12.32
209	12.32
210	20.72
211	27.44
212	13.16
213	12.88
214	16.8
215	17.08
216	21.28
217	20.16
218	10.64
219	15.4
220	13.16
221	18.76
222	18.48
223	12.88
224	7.56
225	9.52
226	15.12
227	14.84
228	14
229	14
230	14
231	16.8
232	11.2
233	11.2
234	9.52
235	21
236	17.92
237	17.36
238	17.36
239	14.56
240	14.56
241	12.88
242	14.56
243	14
244	19.88
245	23.52
246	17.92
247	16.8
248	19.88
249	17.36
250	17.64
251	25.48
252	11.48
253	12.32
254	14.56
255	17.36
256	17.64
257	18.2
258	24.92
259	23.8
260	34.16
261	30.24
262	27.44
263	42.28
264	30.52
265	20.16
266	30.8
267	15.68
268	45.36
269	30.52
270	29.12
271	39.76
272	22.96
273	29.96
274	19.6
275	16.8
276	16.8
277	21.28
278	17.92
279	16.24
280	17.36
281	20.16
282	21.84
283	17.36
284	14
285	27.72
286	21.28
287	22.68
288	26.32
289	25.2
290	32.76
291	30.24
292	35
293	28.84
294	24.36
295	12.32
296	17.92
Mean	19.7097	11.3299	16.2708
SEM	0.42078	0.278494	0.399199

## Sheet: Fig 6.
Fig 6B. Western blot data for myogenin expression in cells treated
with LPS and TAK-242
Myogenin expression levels were normalized to β-tubulin levels and are expressed
relative to the levels in untreated control cells.
LPS (μg/mL)	0	1	1
TAK-242 (μM)	0	0	1
Experiment No.
1	1	0.10684	0.0432157
2	1	0.0341347	0.304726
3	1	0.0743608	0.107718
4	1	0.0391236	0.426921
5	1	0.177697	0.170106
6	1	0.0674459	0.207685
7	1	0.0866841
Mean	1	0.0837552	0.210062
SEM	0	0.0183712	0.0565399
Fig 6C. Western blot data for MyoD expression in cells treated
with LPS and TAK-242
MyoD expression levels were normalized to β-tubulin levels and are expressed relative
to the levels in untreated control cells.
LPS (μg/mL)	0	1	1
TAK-242 (μM)	0	0	1
Experiment No.
1	1	0.293251	0.465517
2	1	0.36733	0.156842
3	1	0.272129	0.350708
4	1	0.543633	0.432029
5	1	0.400079	0.517676
6	1	0.401173
Mean	1	0.379599	0.384555		1	1.01305
SEM	0	0.0395594	0.063059
Fig 6E. Western blot data for myostatin expression in cells treated
with LPS and TAK-242
Myostatin expression levels were normalized to β-tubulin and are expressed relative to
the levels in cells treated with LPS 1.0 μg/mL.
LPS (μg/mL)	0	1	1
TAK-242 (μM)	0	0	1
Experiment No.
1	0.0496011	1	0.517531
2	0.0955236	1	0.0972394
3	0.552834	1	1.69369
4	1.11595	1	0.700957
5	0.838487	1	0.552716
6	0.297779	1	0.586175
7	0.406779	1	0.782913
8	0.13219	1	0.677425
9	0.112307	1	0.05988
10	0.0106787	1	1.24057
11	0.407412	1	0.712221
12	0.0943927	1	0.924926
13	0.712945	1	1.15941
14	0.127779	1	0.109573
15	0.412623	1
16	0.144074	1
Mean	0.344459	1	0.701088
SEM	0.0801571	0	0.122663
Fig 6F. NF-κB activity in response to LPS and TAK-242 treatment
NF-κB activity was measured by ELISA and is expressed relative to
the activity in untreated control cells.
LPS (μg/mL)	0	1	1
TAK-242 (μM)	0	0	1
Experiment No.
1	1	5.65	2.75
2	1	3.40741	1.25926
3	1	6.22222	2.94444
4	1	1.89362	1.71277
5	1	3.7013	2.28571
Mean	1	4.17491	2.19044
SEM	0	0.786926	0.315117

## Sheet: Fig 7.
Fig 7A. NF-κB activity in response to LPS and anti-TLR2 Ab treatment
NF-κB activity was measured by ELISA and is expressed relative to
the activity in untreated control cells.
LPS (μg/mL)	0	1	1
Anti-TLR2 Ab (μg/mL)	0	0	10
Experiment No.
1	1	5.52381	2.33333
2	1	6.71429	5.61905
3	1	7.85714	2.85714
4	1	8	5.7
5	1	5.5	1.125
6	1	4.25	4.75
7	1	11.25	15.75
Mean	1	7.01361	5.44779
SEM	0	0.871085	1.83753
Fig 7B. Comparison of the effects of TAK-242 and anti-TLR2 Ab on NF-κB activity
in LPS-treated myoblasts.
NF-κB activity was measured by ELISA and is expressed relative to the activity in cells
treated with LPS 1.0 μg/mL.
LPS (μg/mL)	1	1	1
Anti-TLR2 Ab (μg/mL)	0	0	10
TAK-242 (μM)	0	1	0
Experiment No.
1	1	0.474138	0.422414
2	1	0.992908	0.836879
3	1	0.127042	0.363636
4	1	0.6625	1.4
5	1	0.659091	0.7125
6	1	0.486726	0.204545
7	1	0.369565	1.11765
8	1	1
9	1	0.904494
10	1	0.617544
Mean	1	0.629401	0.722517
SEM	0	0.0889205	0.162967

## Sheet: Fig 8.
Fig 8B. Western blot data for myogenin expression in cells treated with LPS and
anti-TNFα Ab
Myogenin expression levels were normalized to β-tubulin levels and are expressed relative
to the levels in untreated control cells.
LPS (μg/mL)	0	1	1
Anti-TNFα Ab (μg/mL)	0	0	5
Experiment No.
1	1	0.378861	0.635995
2	1	0.375677	0.141439
3	1	0.424022	0.606775
4	1	0.198823	0.132038
5	1	0.161376	0.122288
6	1	0.392263	1.89739
7	1	0.478278	0.583745
8	1	0.191096	0.212865
9	1	0.10684
10	1	0.0341347
11	1	0.0743608
12	1	0.0391236
13	1	0.177697
14	1	0.0674459
15	1	0.0866841
Mean	1	0.212445	0.541567
SEM	0	0.0399677	0.209798
Fig 8C. Western blot data for MyoD expression in cells treated with LPS and
anti-TNFα Ab
MyoD expression levels were normalized to β-tubulin levels and are expressed relative
to the levels in untreated control cells.
LPS (μg/mL)	0	1	1
Anti-TNFα Ab (μg/mL)	0	0	5
Experiment No.
1	1	0.454374	0.617297
2	1	0.726241	0.89462
3	1	0.751594	1.08309
4	1	0.475308	0.454199
5	1	0.438492	1.054
6	1	0.544838	1.16754
7	1	0.293251	0.659975
8	1	0.36733
9	1	0.272129
10	1	0.543633
11	1	0.400079
12	1	0.401173
Mean	1	0.47237	0.847246
SEM	0	0.0433218	0.103006
Fig 8E. Western blot data for MyHC II expression in cells treated with LPS and
anti-TNFα Ab
MyHC II levels were normalized to β-tubulin levels and are expressed relative
to the levels in untreated control cells.
LPS (μg/mL)	0	1	1
Anti-TNFα Ab (μg/mL)	0	0	5
Experiment No.
1	1	0.0889193	0.246073
2	1	0.0445136	0.422964
3	1	0.1283	0.545094
4	1	0.189826	0.135648
5	1	0.348919	0.500909
6	1	0.0803282	0.961323
7	1	0.0139325	0.0198776
8	1	0.0994252	0.106925
9	1	0.0435052
10	1	0.0033206
11	1	0.0179221
12	1	0.030352
13	1	0.338814
14	1	0.356122
15	1	0.0248362
16	1	0.0413776
17	1	0.0880482
18	1	0.0780248
19	1	0.810792
20	1	0.0722762
21	1	0.0500582
Mean	1	0.140458	0.367352
SEM	0	0.0411851	0.108749
Fig 8F. Western blot data for myostatin expression in cells treated with LPS and
anti-TNFα Ab
Myostatin expression levels were normalized to β-tubulin levels and are expressed relative
to the levels in cells treated with LPS 1.0 μg/mL.
LPS (μg/mL)	0	1	1
Anti-TNFα Ab (μg/mL)	0	0	5
Experiment No.
1	0.412623	1	0.29563
2	0.144074	1	0.198641
3	0.679039	1	0.731433
4	0.549117	1	0.876234
5	0.968108	1	0.899153
6	0.0496011	1
7	0.0955236	1
8	0.552834	1
9	1.11595	1
10	0.838487	1
11	0.297779	1
12	0.406779	1
13	0.13219	1
14	0.112307	1
15	0.0106787	1
16	0.407412	1
17	0.0943927	1
18	0.712945	1
19	0.127779	1
Mean	0.405664	1	0.600218
SEM	0.0767321	0	0.147784
Fig 8G. NF-κB activity in response to LPS and anti-TNFα Ab
NF-κB activity was measured by ELISA and is expressed relative to
the activity in untreated control cells.
LPS (μg/mL)	0	1	1
Anti-TNFα Ab (μg/mL)	0	0	5
Experiment No.
1	1	5.52381	2.2381
2	1	6.71429	3.42857
3	1	7.85714	7.57143
4	1	8	7.3
5	1	5.5	1.5
6	1	4.25	3.5
7	1	11.25	4.125
Mean	1	7.01361	4.23759
SEM	0	0.871085	0.88904
